# Supplementary material for: Rapid-Onset Obesity with Hypothalamic Dysfunction, Hypoventilation, and Autonomic Dysregulation (ROHHAD): exome sequencing of trios, monozygotic twins and tumours
Source: Orphanet J Rare Dis. 2015 Aug 25;10:103. doi: 10.1186/s13023-015-0314-x (PMC4548308; doi:10.1186/s13023-015-0314-x)
Supplement: Additional file 1: — Low-coverage proportions of candidate genes in replication exomes. (XLSX 43 kb) [file 13023_2015_314_MOESM1_ESM.xlsx]

## Sheet: Table 2
Table 2 Details of exome sequencing
Cohort	Sequencing Site* (Capture Kit, Sequencing Platform, Aligner)	Participant ID	Description	Mean Depth of Coverage	Mean Depth of Coverage, Cohort Average (SD)	% of Target Region Covered at least 20x	% of Target Region Covered at least 20x, Cohort Average (SD)
Discovery Cohort	ACHRI (Agilent SureSelect V5+UTRs, Life Technologies SOLiD 5500xl, LifeScope 2.5)	18	Proband	141.4	132.7 (14.1)	91.8821	91.79 (0.81)
		31	Mother of 18	143.9		91.6199
		22	Father of 18	136		90.932
		37	Monozygotic twin of 18	133.5		90.9746
		25	Proband	125.4		92.0061
		51	Mother of 25	149.6		92.8144
		50	Father of 25	151.2		92.8443
		27	Proband	139.2		91.8671
		32	Mother of 27	128		91.1134
		33	Father of 27	126.3		90.9359
		41	Proband	124.5		90.9231
		47	Mother of 41	142.1		92.9705
		46	Father of 41	139.4		92.6511
		42	Proband	133.4		92.0438
		43	Mother of 42	127.2		91.5544
		44	Father of 42	119.1		90.9061
		45	Proband	122.2		91.7323
		48	Mother of 45	136.3		92.4255
		49	Father of 45	165.1		93.5812
		57	Proband	124.7		91.4475
		59	Mother of 57	113.4		90.5542
		58	Father of 57	98.5		91.5675
		18	Tumour	257	249.8 (40)	94.735	95.11 (0.54)
		27	Tumour	290.2		95.1527
		41	Tumour	258.3		95.8461
		57	Tumour	193.9		94.6864
Replication Cohort	WASH U (Illumina All Exon 65MB, Illumina HiSeq 2000, NovoAlign 2.07.13)	5	Proband	86.9	86.9	82.6993	82.7
	BGI (Agilent SureSelect V4, Illumina HiSeq 2000, BWA 0.5.9)	20	Proband	27.6	28.1 (1.7)	50.4097	50.95 (1.79)
		21	Proband	31.7		54.7751
		23	Proband	27.8		49.9598
		24	Proband	27.2		50.7045
		26	Proband	27.8		51.1224
		28	Proband	28		50.5336
		39	Proband	26.4		49.1775
	Perkin Elmer Corp (Agilent SureSelect Human All Exon 38MB, Illumina HiSeq 2000, Bowtie 0.12.7)	A032	Proband	76.6	76.6	65.9609	65.96
*ACHRI: Alberta Children’s Hospital Research Institute, Calgary, Canada; WASH U; Washington University, St. Louis, USA; BGI: Beijing Genome Institute, Beijing, China

## Sheet: Table 4
Table 4 Candidate genes containing de novo variants in one ROHHAD case, and one or more additional candidate variants* in other exomes, and mutation analysis results for C17ORF53
Gene	Genomic Position (GRCh37)	Variant Type	Selected Transcript and Variant Effect	MAF (Minor allele count/total allele count: 1000 Genomes Project; EVS; ExAC)**	Patient	Inheritance
PDE11A	chr2:178592832	Exonic - Synonymous	NM_001077196: c.C525T:p.D175D	Not found; Not Found; 0.000016 (2/122254)	Patient 41	De novo
	chr2:178528608	Exonic - Non-synonymous	NM_001077196: c.A1300G:p.M434V	0.0027 (6/2178); Not found; 0.00032 (39/122690)	Patient 24	Unknown
					Patient 18	Inherited (and present in MZ twin)
	chr2:178937010	Exonic – Non-synonymous	NM_016953: c.G155C:p.R52T	0.0005 (1/2178); 0.0025 (33/13006); 0.0016 (190/118894)	Patient 5	Unknown
	chr2:178936994	Exonic - Frameshift (1bp del)	NM_016953: c.171delT:p.G57fs	Not found; Not found; Not found	Patient 42	Inherited
C17ORF53***	chr17:42226217	Exonic – Non-synonymous	NM_001171251: c.T1046C:p.I349T	Not found; Not found; Not found	Patient 25	De novo
	chr17:42226124	Exonic – Non-synonymous	NM_001171251: c.G953A:p.R318Q	0.0014 (3/2178); 0.0024 (31/13006); 0.021 (266/12968)	Patient 24	Unknown
	chr17:42235240	Exonic – Non-synonymous	NM_001171251: c.G1810A:p.E604K	Not found; Not found; 0.000043 (5/117236)	Patient 5	Unknown
	chr17:44162274	3' UTR	NM_001171251: c.*342C>G	Not found; Not found; Not found	Patient 11	Unknown
WDFY4	chr10:50174711	Exonic - Synonymous	NM_020945: c.8577G>T:p.T2859=	Not found; Not found; Not found	Patient 45	De novo
	chr10:50186393	Exonic – Non-synonymous	NM_020945: c.9331C>T:p.R3111W	0.0005 (1/2178); 0.00088 (4/4566); 0.00074 (15/20336)	Patient 42	Inherited
FAM199X	chrX:103432819	Exonic - Synonymous	NM_207318: c.828C>T:p.S276=	Not found; Not found; 0.000024 (3/122866)	Patient 45	De novo
	chrX:103435332	3'UTR	NM_207318: c.*876C>G	Not found; Not found; Not found	Patient 18	Inherited (and present in MZ twin)
*Candidate Mutations (as described in methods): novel or rare (MAF<0.005, according to 1000 Genomes Project, the Exome Variant Server (EVS) and the Exome Aggregation Consortium (ExAC), exonic, UTR, or splice site (within 2 bp of an exon) variants not within a segmental duplication
**1000 Genomes Project (http://www.1000genomes.org); EVS=Exome Variant Server (http://evs.gs.washington.edu/EVS/); ExAC=Exome Aggregation Consortium (http://exac.broadinstitute.org)
*** Of these four genes, C17ORF53 was selected for mutation analysis in an additional 19 ROHHAD patients. One additional mutation was identified through this analysis, and is represented in the shaded cell.
In light of this data, from the new ExAC server, this variant will now be removed from the table because it has a MAF much greater than 0.005. I’ve edited the text accordingly.

## Sheet: Table 4 final
Table 4 Results of extended de novo analysis* and C17ORF53 mutation analysis
Gene	Genomic Position (GRCh37)	Variant Type	Selected Transcript and Variant Effect	MAF (Minor allele count/total allele count: 1000 Genomes Project; EVS; ExAC)**	CADD (Phred Scaled)	PolyPhen-2 (probability)	Patient	Inheritance
PDE11A	chr2:178592832	Exonic - Synonymous	NM_001077196: c.C525T:p.D175D	Not found; Not Found; 0.000016 (2/122254)	11.94	N/A	Patient 41	De novo
	chr2:178528608	Exonic - Non-synonymous	NM_001077196: c.A1300G:p.M434V	0.0027 (6/2178); Not found; 0.00032 (39/122690)	18.54	Neutral (0.027)	Patient 24	Unknown
							Patient 18	Inherited (and present in MZ twin)
	chr2:178937010	Exonic – Non-synonymous	NM_016953: c.G155C:p.R52T	0.0005 (1/2178); 0.0025 (33/13006); 0.0016 (190/118894)	2.494	Neutral (0.016)	Patient 5	Unknown
	chr2:178936994	Exonic - Frameshift (1bp del)	NM_016953: c.171delT:p.G57fs	Not found; Not found; Not found	22.6	N/A	Patient 42	Inherited
C17ORF53***	chr17:42226217	Exonic – Non-synonymous	NM_001171251: c.T1046C:p.I349T	Not found; Not found; Not found	5.791	Neutral (0.085)	Patient 25	De novo
	chr17:42235240	Exonic – Non-synonymous	NM_001171251: c.G1810A:p.E604K	Not found; Not found; 0.000043 (5/117236)	7.093	Neutral (0.494)	Patient 5	Unknown
	chr17:44162274	3' UTR	NM_001171251: c.*342C>G	Not found; Not found; Not found	6.536	N/A	Patient 11	Unknown
WDFY4	chr10:50174711	Exonic - Synonymous	NM_020945: c.8577G>T:p.T2859=	Not found; Not found; Not found	1.393	N/A	Patient 45	De novo
	chr10:50186393	Exonic – Non-synonymous	NM_020945: c.9331C>T:p.R3111W	0.0005 (1/2178); 0.00088 (4/4566); 0.00074 (15/20336)	6.501	Deleterious (0.66)	Patient 42	Inherited
FAM199X	chrX:103432819	Exonic - Synonymous	NM_207318: c.828C>T:p.S276=	Not found; Not found; 0.000024 (3/122866)	15.08	N/A	Patient 45	De novo
	chrX:103435332	3'UTR	NM_207318: c.*876C>G	Not found; Not found; Not found	3.885	N/A	Patient 18	Inherited (and present in MZ twin)
*All 16 ROHHAD exomes were searched for candidate mutations (as described in methods: novel or rare (MAF<0.005) exonic, UTR, or splice site (within 2 bp of an exon) variants not within a segmental duplication) within the 13 genes identified as containing de novo variants in one ROHHAD proband.
**1000 Genomes Project (http://www.1000genomes.org); EVS=Exome Variant Server (http://evs.gs.washington.edu/EVS/); ExAC=Exome Aggregation Consortium (http://exac.broadinstitute.org)
*** Of these four genes, C17ORF53 was selected for mutation analysis in an additional 19 ROHHAD patients. One additional mutation was identified through this analysis, and is represented in the bolded row.

## Sheet: Table 1
Table 1 Phenotype of probands with Rapid-onset Obesity with Hypothalamic Dysfunction, Hypoventilation, and Autonomic Dysregulation (ROHHAD) in Discovery and Replication Cohorts
Genetic Testing	Number of Probands	Gender	Race/Ethnicity	Age at Rapid-onset Obesity Onset mean (range) in years	Hypothalamic Dysfunction	Hypoventilation	Artificial Ventilation	Autonomic Dysregulation	Tumour of Neural Crest Origin*
Discovery Cohort (Trios)	7	10 F; 6 M	14 Caucasian; 2 Hispanic	4.3 (2-8)	16/16	16/16	16/16	16/16	7/16
Replication Cohort	28	11 F; 8 M	10 Caucasian; 3 Hispanic; 6 Asian	3.4 (1.8-7)	19/19	19/19	19/19	19/19	8/19
*tumors were ganglioneuromas or ganglioneuroblastomas of the chest and abdomen

## Sheet: Table 3
Table 3 De novo variants observed in the exomes of seven ROHHAD cases
Proband ID		Gene	Selected Transcript and Variant Effect	Variant Type	Genomic Position (GRCh37)
Patient 18		CD5	NM_014207:c.1406A>G:p.E469G	exonic - nonsynonymous	chr11:60893229
Patient 25		CD36	NM_001127444:c.1399A>G:p.R467G	exonic - nonsynonymous	chr7:80303443
		C17orf53	NM_024032:c.1046T>C:p.I349T	exonic - nonsynonymous	chr17:42226217
		NEK7	NM_133494:c.*2404A>G	3'UTR	chr1:198291053
Patient 27		MAPKAPK5	NM_139078:c.664T>A:p.C222S	exonic - nonsynonymous	chr12:112321388
		PPP1R16B	NM_015568:c.477C>A:p.D159E	exonic - nonsynonymous	chr20:37529233
		TAF1	NM_004606:c.4356C>T:p.R1452=	exonic - synonymous	chrX:70627913
Patient 41		PDE11A	NM_001077358:c.783C>T:p.D261=	exonic - synonymous	chr2:178592832
		FAM155B	NM_015686:c.*652G>A	3'UTR	chrX:68750448
Patient 42		PLCXD3	NM_001005473:c.*9191T>C	3'UTR	chr5:41311356
Patient 45		CCT4	NM_006430:c.*613G>A	3'UTR	chr2:62095797
		WDFY4	NM_020945:c.8577G>T:p.T2859=	exonic - synonymous	chr10:50174711
		FAM199X	NM_207318:c.828C>T:p.S276=	exonic - synonymous	chrX:103432819
All variants are heterozygous

## Sheet: Table 3_V2)
Table 3 De novo variants observed in the exomes of seven ROHHAD cases
Proband ID		Gene	Selected Transcript and Variant Effect	Variant Type	CADD (Phred Scaled)	PolyPhen-2 Prediction (probability)	Genomic Position (GRCh37)
Patient 18		CD5	NM_014207:c.1406A>G:p.E469G	exonic - nonsynonymous	21.1	Deleterious (1.000)	chr11:60893229
Patient 25		CD36	NM_001127444:c.1399A>G:p.R467G	exonic - nonsynonymous	19.84	Neutral (0.006)	chr7:80303443
		C17orf53	NM_024032:c.1046T>C:p.I349T	exonic - nonsynonymous	5.791	Neutral (0.085)	chr17:42226217
		NEK7	NM_133494:c.*2404A>G	3'UTR	12.83	N/A	chr1:198291053
Patient 27		MAPKAPK5	NM_139078:c.664T>A:p.C222S	exonic - nonsynonymous	22.6	Deleterious (1.000)	chr12:112321388
		PPP1R16B	NM_015568:c.477C>A:p.D159E	exonic - nonsynonymous	29.7	Deleterious (0.999)	chr20:37529233
		TAF1	NM_004606:c.4356C>T:p.R1452=	exonic - synonymous	14.37	N/A	chrX:70627913
Patient 41		PDE11A	NM_001077358:c.783C>T:p.D261=	exonic - synonymous	11.94	N/A	chr2:178592832
		FAM155B	NM_015686:c.*652G>A	3'UTR	1.311	N/A	chrX:68750448
Patient 42		PLCXD3	NM_001005473:c.*9191T>C	3'UTR	4.216	N/A	chr5:41311356
Patient 45		CCT4	NM_006430:c.*613G>A	3'UTR	4.916	N/A	chr2:62095797
		WDFY4	NM_020945:c.8577G>T:p.T2859=	exonic - synonymous	1.393	N/A	chr10:50174711
		FAM199X	NM_207318:c.828C>T:p.S276=	exonic - synonymous	15.08	N/A	chrX:103432819
All variants are heterozygous.

## Sheet: Recessive_genes_Table_for_M (2)
Table 5. Compound heterozygous mutations observed in exomes of seven ROHHAD cases
Proband ID	Gene	Variant Type	Selected Transcript and Variant Effect	Inherited from	Polyphen-2 Prediction (Probability)	CADD Score (Phred-Scaled	MAF (1000 Genomes Project; EVS; ExAC)	Number of Reads Supporting Reference Allele	Number of Reads Supporting Variant Allele	Total Reads	% of Reads Supporting Variant Allele	Autosomal recessive disease caused by mutations in this gene
18	MAST4	nonsynonymous SNV	MAST4:NM_001297651:exon1:c.C34T:p.L12F	mom	Deleterious (0.998)	21.4	Not found; Not found; 0.00004466	118	80	198	0.40404
		nonsynonymous SNV	MAST4:NM_001297651:exon26:c.C4690T:p.L1564F	dad	Deleterious (1.000)	20.9	Not found; Not found; 0.0002	60	32	92	0.347826
	OTOG	nonsynonymous SNV	OTOG:NM_001277269:exon47:c.G7907A:p.R2636H	mom	Deleterious (1.000)	20.1	Not found; Not found; Not found	21	10	31	0.322581
		synonymous SNV	OTOG:NM_001277269:exon37:c.C6381T:p.H2127H	dad	.	.	Not found; Not found; Not found	33	30	63	0.47619
25	DNAH11	synonymous SNV	DNAH11:NM_001277115:exon16:c.T3237C:p.L1079L	dad	.	.	0.00159744; 0.0032; 0.003	114	63	177	0.355932	primary ciliary dyskinesia-7 (CILD7) is caused by mutation in the DNAH11 gene. mostly nonsense mutations, though one is missense. Both ours are synonymous.
		synonymous SNV	DNAH11:NM_001277115:exon57:c.T9468C:p.D3156D	mom	.	.	0.000199681; 0.0027; 0.0024	27	26	53	0.490566
	DMXL2	nonsynonymous SNV	DMXL2:NM_001174117:exon39:c.G6727C:p.V2243L	mom	Neutral (0.029)	14.65	Not found; Not found; 0.0001	23	11	34	0.323529	polyendocrine-polyneuropathy syndrome (PEPNS) is caused by homozygous mutation in the DMXL2 gene (15-bp in-frame deletion in the DMXL2 gene).
		synonymous SNV	DMXL2:NM_001174116:exon8:c.C861T:p.T287T	dad	.	.	Not found; 0.0004; 0.0005	70	56	126	0.444444
27	SACS	nonsynonymous SNV	SACS:NM_001278055:exon8:c.T7898G:p.F2633C	mom	Deleterious (0.999)	21.8	0.000798722; 0.0035; 0.0028	52	35	87	0.402299	spastic ataxia of the Charlevoix-Saguenay type is caused by homozygous or compound heterozygous mutation in the gene encoding the sacsin protein (SACS). Mostly nonsense or frameshift mutations.
		nonsynonymous SNV	SACS:NM_001278055:exon8:c.G6009T:p.Q2003H	dad	Deleterious (0.996)	16.19	Not found; Not found; Not found	56	45	101	0.445545
	ZNF44	nonsynonymous SNV	ZNF44:NM_016264:exon4:c.C923T:p.P308L	dad	Deleterious (1.000)	16.13	Not found; Not found; 0.0002	68	55	123	0.447154
		frameshift deletion	ZNF44:NM_016264:exon4:c.562_563del:p.M188fs	mom	.	.	Not found; Not found; 0.00008261	83	62	145	0.427586
41	C15orf39	synonymous SNV	C15orf39:NM_015492:exon2:c.C702T:p.Y234Y	dad	.	.	0.00139776; 0.0032; 0.0021	97	60	157	0.382166
		nonframeshift deletion	C15orf39:NM_015492:exon2:c.2210_2221del:p.737_741del	mom	.	.	Not found; 0.0026; 0.0001	39	17	56	0.303571
	CD300LF	nonsynonymous SNV	CD300LF:NM_001289083:exon5:c.T542C:p.I181T	mom	Neural (0.278)	0.265	Not found; Not found; 0.0000249	21	16	37	0.432432
		nonsynonymous SNV	CD300LF:NM_001289083:exon2:c.A336C:p.K112N	dad	Deleterious (0.746)	13.19	Not found; Not found; 0.000033	67	51	118	0.432203
	ZFHX4	synonymous SNV	ZFHX4:NM_024721:exon3:c.G3075A:p.A1025A	mom	.	.	0.000199681; 0.0002; 0.000075	72	41	113	0.362832
		nonsynonymous SNV	ZFHX4:NM_024721:exon10:c.C7262T:p.P2421L	dad	Neutral (0.000)	1.699	Not found; Not found; Not found	105	66	171	0.385965
		synonymous SNV	ZFHX4:NM_024721:exon11:c.A9960G:p.Q3320Q	mom	.	.	0.00179712; 0.0019; 0.0025	76	49	125	0.392
42	DST	nonsynonymous SNV	DST:NM_015548:exon42:c.T8467C:p.C2823R	mom	Deleterious (1.000)	15.35	Not found; Not found; Not found	113	84	197	0.426396	hereditary sensory and autonomic neuropathy type VI (HSAN6) is caused by homozygous mutation in the DST gene; autosomal recessive epidermolysis bullosa simplex-2 (EBSB2) is caused by homozygous mutation in the DST gene.
		nonsynonymous SNV	DST:NM_015548:exon14:c.A2124G:p.I708M	dad	Neutral (0.144)	12.02	Not found; Not found; Not found	77	50	127	0.393701
	EYS	nonsynonymous SNV	EYS:NM_001142800:exon40:c.G7792A:p.G2598S	mom	Deleterious (1.000)	14.25	Not found; Not found; Not found	107	76	183	0.415301	Mutations in this gene cause retinitis pigmentosa 25 (autosomal recessive). Mostly nonsense mutations or frameshift deletions. Ours are both missense, though one is predicted damaging. A variant affecting the same amino acid (2598, but G->D instead of G->S) is listed as pathogenic, causing retinitis pigmentosa, in ClinVar.
		nonsynonymous SNV	EYS:NM_001142800:exon4:c.T455C:p.M152T	dad	Neutral (0.031)	11.83	Not found; Not found; 0.000008239	118	71	189	0.375661
45	SPEG	nonsynonymous SNV	SPEG:NM_005876:exon17:c.A4181G:p.D1394G	mom	Neutral (0.235)	15.47	Not found; Not found; Not found	19	6	25	0.24
		nonsynonymous SNV	SPEG:NM_005876:exon30:c.C6854T:p.P2285L	dad	Neutral (0.244)	4.916	Not found; 0.0003; 0.0003	7	10	17	0.588235
57	ALS2CR11	nonsynonymous SNV	ALS2CR11:NM_001168221:exon15:c.G4114A:p.D1372N	dad	Neutral (0.008)	6.899	Not found; Not found; Not found	16	14	30	0.466667	frameshift deletions in this gene associated with ALS2 (recessive form of juveline ALS). Both our mutations are amino acid subsititutions (predicted benign).
		nonsynonymous SNV	ALS2CR11:NM_001168221:exon15:c.A2216G:p.K739R	mom	Neutral (0.125)	16.49	0.000199681; Not found; Not found	18	22	40	0.55
	SYNE1	nonsynonymous SNV	SYNE1:NM_033071:exon142:c.A25607C:p.D8536A	mom	Deleterious (0.982)	25.8	0.000199681; 0.0006; 0.0005	128	86	214	0.401869	autosomal recessive spinocerebellar ataxia-8 (SCAR8) is caused by homozygous mutation in the SYNE1 gene. Emery-Dreifuss muscular dystrophy-4 (EDMD4) can be caused by heterozygous mutation in the SYNE1 gene.
		nonsynonymous SNV	SYNE1:NM_033071:exon102:c.G19015A:p.E6339K	dad	Deleterious (0.999)	34	Not found; 0.0002; 0.000008238	46	47	93	0.505376

## Sheet: Table_5
Table 5. Compound heterozygous mutations observed in exomes of seven ROHHAD cases
Proband ID	Gene	Variant Type	Selected Transcript and Variant Effect	Inherited from	Polyphen-2 Prediction (Probability)	CADD Score (Phred-Scaled	MAF (1000 Genomes Project; EVS; ExAC)	Total Reads (% of Reads Supporting Variant Allele)
18	MAST4	non-synonymous	MAST4:NM_001297651:exon1:c.C34T:p.L12F	Mother	Deleterious (0.998)	21.4	Not found; Not found; 0.00004466	198 (40%)
		non-synonymous	MAST4:NM_001297651:exon26:c.C4690T:p.L1564F	Father	Deleterious (1.000)	20.9	Not found; Not found; 0.0002	92 (35%)
	OTOG	non-synonymous	OTOG:NM_001277269:exon47:c.G7907A:p.R2636H	Mother	Deleterious (1.000)	20.1	Not found; Not found; Not found	31 (32%)
		synonymous	OTOG:NM_001277269:exon37:c.C6381T:p.H2127H	Father	N/A	9.71	Not found; Not found; Not found	63 (48%)
25	DNAH11	synonymous	DNAH11:NM_001277115:exon16:c.T3237C:p.L1079L	Father	N/A	0.005	0.00159744; 0.0032; 0.003	177 (36%)
		synonymous	DNAH11:NM_001277115:exon57:c.T9468C:p.D3156D	Mother	N/A	0.002	0.000199681; 0.0027; 0.0024	53 (49%)
	DMXL2	non-synonymous	DMXL2:NM_001174117:exon39:c.G6727C:p.V2243L	Mother	Neutral (0.029)	14.65	Not found; Not found; 0.0001	34 (32%)
		synonymous	DMXL2:NM_001174116:exon8:c.C861T:p.T287T	Father	N/A	0.646	Not found; 0.0004; 0.0005	126 (44%)
27	SACS	non-synonymous	SACS:NM_001278055:exon8:c.T7898G:p.F2633C	Mother	Deleterious (0.999)	21.8	0.000798722; 0.0035; 0.0028	87 (40%)
		non-synonymous	SACS:NM_001278055:exon8:c.G6009T:p.Q2003H	Father	Deleterious (0.996)	16.19	Not found; Not found; Not found	101 (45%)
	ZNF44	non-synonymous	ZNF44:NM_016264:exon4:c.C923T:p.P308L	Father	Deleterious (1.000)	16.13	Not found; Not found; 0.0002	123 (45%)
		frameshift deletion	ZNF44:NM_016264:exon4:c.562_563del:p.M188fs	Mother	N/A	23.3	Not found; Not found; 0.00008261	145 (43%)
41	C15orf39	synonymous	C15orf39:NM_015492:exon2:c.C702T:p.Y234Y	Father	N/A	6.427	0.00139776; 0.0032; 0.0021	157 (38%)
		nonframeshift deletion	C15orf39:NM_015492:exon2:c.2210_2221del:p.737_741del	Mother	N/A	33	Not found; 0.0026; 0.0001	56 (30%)
	CD300LF	non-synonymous	CD300LF:NM_001289083:exon5:c.T542C:p.I181T	Mother	Neural (0.278)	0.265	Not found; Not found; 0.0000249	37 (43%)
		non-synonymous	CD300LF:NM_001289083:exon2:c.A336C:p.K112N	Father	Deleterious (0.746)	13.19	Not found; Not found; 0.000033	118 (43%)
	ZFHX4	synonymous	ZFHX4:NM_024721:exon3:c.G3075A:p.A1025A	Mother	N/A	14.05	0.000199681; 0.0002; 0.000075	113 (36%)
		non-synonymous	ZFHX4:NM_024721:exon10:c.C7262T:p.P2421L	Father	Neutral (0.000)	1.699	Not found; Not found; Not found	171 (39%)
		synonymous	ZFHX4:NM_024721:exon11:c.A9960G:p.Q3320Q	Mother	N/A	3.092	0.00179712; 0.0019; 0.0025	125 (39%)
42	DST	non-synonymous	DST:NM_015548:exon42:c.T8467C:p.C2823R	Mother	Deleterious (1.000)	15.35	Not found; Not found; Not found	197 (43%)
		non-synonymous	DST:NM_015548:exon14:c.A2124G:p.I708M	Father	Neutral (0.144)	12.02	Not found; Not found; Not found	127 (39%)
	EYS	non-synonymous	EYS:NM_001142800:exon40:c.G7792A:p.G2598S	Mother	Deleterious (1.000)	14.25	Not found; Not found; Not found	183 (42%)
		non-synonymous	EYS:NM_001142800:exon4:c.T455C:p.M152T	Father	Neutral (0.031)	11.83	Not found; Not found; 0.000008239	189 (38%)
45	SPEG	non-synonymous	SPEG:NM_005876:exon17:c.A4181G:p.D1394G	Mother	Neutral (0.235)	15.47	Not found; Not found; Not found	25 (24%)
		non-synonymous	SPEG:NM_005876:exon30:c.C6854T:p.P2285L	Father	Neutral (0.244)	4.916	Not found; 0.0003; 0.0003	17 (59%)
57	ALS2CR11	non-synonymous	ALS2CR11:NM_001168221:exon15:c.G4114A:p.D1372N	Father	Neutral (0.008)	6.899	Not found; Not found; Not found	30 (47%)
		non-synonymous	ALS2CR11:NM_001168221:exon15:c.A2216G:p.K739R	Mother	Neutral (0.125)	16.49	0.000199681; Not found; Not found	40 (55%)
	SYNE1	non-synonymous	SYNE1:NM_033071:exon142:c.A25607C:p.D8536A	Mother	Deleterious (0.982)	25.8	0.000199681; 0.0006; 0.0005	214 (40%)
		non-synonymous	SYNE1:NM_033071:exon102:c.G19015A:p.E6339K	Father	Deleterious (0.999)	34	Not found; 0.0002; 0.000008238	93 (51%)

## Sheet: Table_6Trio_Dominant_Candidates
Table 6. Genes with mutations observed in three of seven ROHHAD cases
Gene	Proband ID	Variant Type	Selected Transcript and Variant Effect	Polyphen-2 Prediction (Probability)	CADD Score (Phred-Scaled)	MAF (1000 Genomes Project; EVS; ExAC)*	Inherited from	No. of Reads Supporting Reference Call, No. of Reads supporting Variant Call
FRAS1	41	non-synonymous	NM_001166133: exon27:c.G3500A:p.R1167H	Neutral (0)	0.01	Not Found; 0.000083; 0.000058	Mother	64,50
	42	non-synonymous	NM_001166133: exon29:c.G3963C:p.K1321N	Neutral (0.076)	9.266	Not Found; 0.000082; 0.0000516	Mother	96,57
	57	non-synonymous	NM_001166133: exon38:c.A5003G:p.N1668S	Deleterious (0.996)	15.68	Not Found; Not Found; Not Found	Father	86,72
RELN	57	non-synonymous	NM_005045: exon54:c.C8798T:p.T2933I	Neutral (0.124)	16.6	0.000599042; 0.0002; 0.0002	Father	110,78
	27	non-synonymous	NM_005045: exon51:c.G8254A:p.G2752S	Neutral (0.405)	23.3	Not Found; Not Found; Not Found	Mother	12,14
	45	non-synonymous	NM_005045: exon26:c.C3651G:p.I1217M	Deleterious (0.812)	19.32	0.000998403; 0.0034; 0.0027	Father	45,18
RIF1	18	non-synonymous	NM_018151: exon30:c.T6314C:p.M2105T	Neutral (0.002)	9.267	Not Found; Not Found; 0.0000165	Mother	59,50
	41						Father	37,41
	42	splicing	NM_018151: exon32:c.6825+2T>C	N/A	23.9	Not Found; Not Found; Not Found	Father	48,34
	23	non-synonymous	NM_001177665: exon4:c.C346T:p.R116C	Neutral (0.09)	14.47	Not Found; 0.0004; 0.0003	Unknown	84,90
POLE	27	non-synonymous	NM_006231: exon43:c.G5965A:p.A1989T	Neutral (0.043)	15.8	Not Found; Not Found; Not Found	Mother	37,20
	41	non-synonymous	NM_006231: exon41:c.G5659A:p.V1887M	Neutral (0.305)	10.07	Not Found; 0.0006; 0.0005	Mother	43,36
	42	non-synonymous	NM_006231: exon13:c.G1288A:p.A430T	Deleterious (0.977)	24.5	0.000998403; 0.000077; 0.0007	Father	23,21
Bolded row represents variant identified in replication exomes.
*1000 Genomes Project (http://www.1000genomes.org); EVS=Exome Variant Server (http://evs.gs.washington.edu/EVS/); ExAC=Exome Aggregation Consortium (http://exac.broadinstitute.org)

## Sheet: Candidate_Genes
Additional File 1. Low-coverage proportions of candidate genes in replication exomes
Candidate gene	% of coding regions covered LESS THAN 20X in replication exomes (maximum out of the 9 exomes)	% of coding regions covered LESS THAN 4X in replication exomes (maximum out of the 9 exomes)	Origin of candidate gene
C17orf53	0	0	De novo analysis - de novo mutation in Patient 25
TAF1	0	0	De novo analysis - de novo mutation in Patient 27
WDFY4	0	0	De novo analysis - de novo mutation in Patient 45
CD36	16.2	0	De novo analysis - de novo mutation in Patient 25
CCT4	26	1	De novo analysis - de novo mutation in Patient 45
MAPKAPK5	28.4	1	De novo analysis - de novo mutation in Patient 27
PDE11A	34.8	2	De novo analysis - de novo mutation in Patient 41
CD5	46.4	0	De novo analysis - de novo mutation in Patient 18
NEK7	58.4	0	De novo analysis - de novo mutation in Patient 25
PPP1R16B	79.8	0	De novo analysis - de novo mutation in Patient 27
FAM199X	83	0	De novo analysis - de novo mutation in Patient 45
PLCXD3	87.2	0	De novo analysis - de novo mutation in Patient 42
FAM155B	95	2	De novo analysis - de novo mutation in Patient 41
MAST4	54.5	0	Autosomal recessive analysis - compound heterozygous mutations in Patient 18
OTOG	0	0	Autosomal recessive analysis - compound heterozygous mutations in Patient 18
DNAH11	0	0	Autosomal recessive analysis - compound heterozygous mutations in Patient 25
DMXL2	6.2	1	Autosomal recessive analysis - compound heterozygous mutations in Patient 25
SACS	13.5	0	Autosomal recessive analysis - compound heterozygous mutations in Patient 27
ZNF44	13.5	1	Autosomal recessive analysis - compound heterozygous mutations in Patient 27
C15orf39	0	0	Autosomal recessive analysis - compound heterozygous mutations in Patient 41
CD300LF	0	0	Autosomal recessive analysis - compound heterozygous mutations in Patient 41
ZFHX4	60.8	3	Autosomal recessive analysis - compound heterozygous mutations in Patient 41
DST	0	0	Autosomal recessive analysis - compound heterozygous mutations in Patient 42
EYS	68.5	0	Autosomal recessive analysis - compound heterozygous mutations in Patient 42
SPEG	65.1	0	Autosomal recessive analysis - compound heterozygous mutations in Patient 45
ALS2CR11	65.4	0	Autosomal recessive analysis - compound heterozygous mutations in Patient 57
SYNE1	13	1	Autosomal recessive analysis - compound heterozygous mutations in Patient 57
FRAS1	50	0	Autosomal dominant analysis - heterozygous rare nonconservative variants in 3 of the 7 discovery cohort probands
RELN	31.1	4	Autosomal dominant analysis - heterozygous rare nonconservative variants in 3 of the 7 discovery cohort probands
RIF1	26	0	Autosomal dominant analysis - heterozygous rare nonconservative variants in 3 of the 7 discovery cohort probands
POLE	32.8	0	Autosomal dominant analysis - heterozygous rare nonconservative variants in 3 of the 7 discovery cohort probands
