# Supplementary material for: Rapid-Onset Obesity with Hypothalamic Dysfunction, Hypoventilation, and Autonomic Dysregulation (ROHHAD): exome sequencing of trios, monozygotic twins and tumours
Source: Orphanet J Rare Dis. 2015 Aug 25;10:103. doi: 10.1186/s13023-015-0314-x (PMC4548308; doi:10.1186/s13023-015-0314-x)
Supplement: Additional file 2: — Genes carrying putative candidate mutations in 2 of 7 ROHHAD probands in the discovery cohort. (XLSX 44 kb) [file 13023_2015_314_MOESM2_ESM.xlsx]

## Sheet: Sheet1
Additional File 2. Genes carrying putative candidate mutations in 2 of 7 ROHHAD probands in the discovery cohort
Candidate mutations are novel or rare (MAF 0.005 or less) non-synonymous, nonsense, splice-site or indel mutations. As the variants were identified in exome sequencing and have not been validated, a number of them will be false positives.
ABCA13
ABCA6
ABCG2
ACAN
ADGB
AGBL4
AKAP8L
AKAP9
AMHR2
ANGPT4
ANKAR
ANKRD32
AP3D1
ARHGAP12
ARHGAP6
ARID3A
ASB15
ATM
ATP10D
ATP11B
ATP13A2
BMP5
BPIFB6
C11orf58
C15orf39
C1QBP
C1orf101
C4orf6
CCDC168
CCDC71L
CDC42BPG
CERS4
CFAP43
CFAP44
CFAP46
CHMP2B
CILP2
CLMN
COG3
COG5
CST11
CUL9
CXXC4
DCHS1
DGKQ
DIAPH1
DMXL1
DNAH12
DOCK6
DVL1
DYM
DYNC1H1
ECE1
ECSIT
EEF1A2
ELMSAN1
ENTPD7
EPHB4
ERICH1
EYS
FAM174A
FAM196B
FANCI
FBN2
FKTN
FOXK1
FSIP2
FSTL4
GALNT9
GPATCH8
HEXDC
HLTF
HMCN2
HS3ST2
IFI27
IK
IL10RB
ITGB5
ITIH2
ITIH6
IVL
KIF13B
KIF14
KIF20B
KIF7
KLHDC9
KLHL5
KPNA1
LAMA1
LILRA4
LNX2
LPHN1
LRIG1
LRRK2
MAP2K2
MAP3K2
MARCH8
MAST4
MED14OS
METTL8
MNT
MPP6
MTO1
MUC16
MUC17
MYO9B
NEB
NEDD4
NF1
NID2
NR2F6
NYNRIN
OVCA2
PCNXL2
PDCD11
PDK3
PDLIM5
PGM5
PHF2
PHTF2
PIGN
PLEC
PPM1N
PRDM16
PRDM2
PRKDC
PRPF3
PRR7
PRUNE2
PTBP3
QRICH2
RAB5A
RBBP8
RELT
RINT1
RNF213
SCAP
SCRN2
SF1
SH2D3A
SHOC2
SIPA1L2
SLC35D2
SLC4A4
SLX4
SMPDL3B
SPHKAP
SPTBN2
STAT4
SUPT6H
SYNE2
TBRG4
TDRD1
TLR10
TMEM150B
TMPRSS15
TNS1
TRAPPC10
TRIM7
TTC8
TTN
UBE3A
UBR2
ULK4
UNC80
VWA3B
WASF3
WDR27
WDR35
WDR87
WNK4
WWC3
XDH
XRN1
ZC3H7A
ZFHX2
ZFHX4
ZNF239
ZNF280D
ZNF57
ZNF662
ZNF670
ZRANB3
ZSCAN21
ZYG11A
ZZZ3
